# Supplementary material for: Trimethyltin(IV) Bearing 3-(4-Methyl-2-oxoquinolin-1(2H)-yl)propanoate Causes Lipid Peroxidation-Mediated Autophagic Cell Death in Human Melanoma A375 Cells
Source: Pharmaceuticals (Basel). 2024 Mar 14;17(3):372. doi: 10.3390/ph17030372 (PMC10975498; doi:10.3390/ph17030372)
Supplement: Supplementary file 1 [file pharmaceuticals-17-00372-s001.zip]

Archive with 1 entries (1 files):
- pharmaceuticals-2837213-SI.pdf
